# Supplementary material for: Early (5-Day) Onset of Diabetes Mellitus Causes Degeneration of Photoreceptor Cells, Overexpression of Incretins, and Increased Cellular Bioenergetics in Rat Retina
Source: Cells. 2021 Aug 4;10(8):1981. doi: 10.3390/cells10081981 (PMC8394146; doi:10.3390/cells10081981)
Supplement: Supplementary file 1 [file cells-10-01981-s001.zip]

Archive with 1 entries (1 files):
- cells-1289415-supplementary.pdf
